# Supplementary material for: Associations of Diet with Urinary Trimethylamine-N-Oxide (TMAO) and Its Precursors among Free-Living 10-Year-Old Children: Data from SMBCS
Source: Nutrients. 2022 Aug 19;14(16):3419. doi: 10.3390/nu14163419 (PMC9413070; doi:10.3390/nu14163419)
Supplement: Supplementary file 1 [file nutrients-14-03419-s001.zip]

Archive with 1 entries (1 files):
- nutrients-1863010-supplementary.pdf
